# Supplementary material for: Multiple Fingerprint–Activity Relationship Assessment of Immunomodulatory Polysaccharides from Ganoderma lucidum Based on Chemometric Methods
Source: Molecules. 2023 Mar 24;28(7):2913. doi: 10.3390/molecules28072913 (PMC10096448; doi:10.3390/molecules28072913)
Supplement: Supplementary file 1 [file molecules-28-02913-s001.zip]

Archive with 1 entries (1 files):
- molecules-2224999-supplementary.pdf
